# Supplementary material for: The Significance of Phenotyping and Quantification of Plasma Extracellular Vesicles Levels Using High-Sensitivity Flow Cytometry during COVID-19 Treatment
Source: Viruses. 2021 Apr 27;13(5):767. doi: 10.3390/v13050767 (PMC8146052; doi:10.3390/v13050767)
Supplement: Supplementary file 1 [file viruses-13-00767-s001.zip]

Archive with 1 entries (1 files):
- viruses-1167777-supplementary.pdf
